# Supplementary material for: New Amino Acid Schiff Bases as Anticancer Agents via Potential Mitochondrial Complex I-Associated Hexokinase Inhibition and Targeting AMP-Protein Kinases/mTOR Signaling Pathway
Source: Molecules. 2021 Sep 2;26(17):5332. doi: 10.3390/molecules26175332 (PMC8434356; doi:10.3390/molecules26175332)
Supplement: Supplementary file 1 [file molecules-26-05332-s001.zip]

Archive with 1 entries (1 files):
- molecules-1356805-supplementary.pdf
